# Supplementary material for: The Associations between Perioperative Blood Transfusion and Long-Term Outcomes after Stomach Cancer Surgery
Source: Cancers (Basel). 2021 Oct 29;13(21):5438. doi: 10.3390/cancers13215438 (PMC8582361; doi:10.3390/cancers13215438)
Supplement: Supplementary file 1 [file cancers-13-05438-s001.zip]

Archive with 1 entries (1 files):
- cancers-1345162-supplementary.pdf
